# Supplementary material for: Characterization of Latex-Clearing Protein and Aldehyde Dehydrogenases Involved in the Utilization of poly(cis-1,4-isoprene) by Nocardia farcinica NBRC 15532
Source: Microorganisms. 2022 Nov 24;10(12):2324. doi: 10.3390/microorganisms10122324 (PMC9782182; doi:10.3390/microorganisms10122324)
Supplement: Supplementary file 1 [file microorganisms-10-02324-s001.zip]

Archive with 1 entries (1 files):
- microorganisms-2017271-supplementary.pdf
